# Supplementary material for: Molecular Mechanism of VSV-Vectored ASFV Vaccine Activating Immune Response in DCs
Source: Vet Sci. 2025 Jan 9;12(1):36. doi: 10.3390/vetsci12010036 (PMC11769090; doi:10.3390/vetsci12010036)
Supplement: Supplementary file 1 [file vetsci-12-00036-s001.zip]

Archive with 2 entries (2 files):
- vetsci-3384777-supplementary.pdf
- WB原始图.jpg
